# Supplementary material for: PixR, a Novel Activator of Conjugative Transfer of IncX4 Resistance Plasmids, Mitigates the Fitness Cost of mcr-1 Carriage in Escherichia coli
Source: mBio. 2022 Jan 4;13(1):e03209-21. doi: 10.1128/mbio.03209-21 (PMC8725589; doi:10.1128/mbio.03209-21)
Supplement: TABLE S1 [file mbio.03209-21-st001.xlsx]

## Sheet: Table S1
Name	Genbank Number	Country	Origin	Year	Antibiotic resistence gene	pixR
pYJ3-b	AP023229.1	Japan	-	-	-	99.32
pNMBU_W06E18_Str1_3	CP047612.1	Norway	water	2018	-	87.5（16%）
pNMBU-W10C18_04	CP044406.1	Norway	water	2018	-	87.5（16%）
pCP55-IncX4	CP053735.1	China	PIG	2016	mcr-1.1	100
pN19S0552-2ry_21171	CP052790.1	USA	turkey	2019	-	99.66
p5134	MN635737.1	Brazil	human unrine	-	mcr-1.1	100
pLJN-mcr1.1_IncX4	MT106093.1	germany	pig	2017	mcr-1.1	100
pEC15-101mcr	LC341397.1	Japan	pork	2015	mcr-1.12	100
pT38-MCR-1	MN648330.1	Thailand	human	-	mcr-1.1	99.66
pE648MCR-1	MN200943.1	China	human unrine	2018	mcr-1.1	100
pMFDS1029.1	MK875286.1	South Korea	chicken meat from Brazil	2015	mcr-1.1	100
pMFDS1300.1	MK875285.1	South Korea	chicken meat from Brazil	2016	mcr-1.1	100
pMFDS1310.1171	MK875284.1	South Korea	Pork meat from German	2016	mcr-1.1	100
pMFDS1316.1	MK875283.1	South Korea	chicken meat from Brazil	2016	mcr-1.1	100
pMFDS1318.1	MK875282.1	South Korea	chicken meat from Brazil	2016	mcr-1.1	100
pMFDS1338.1	MK875281.1	South Korea	chicken meat from Brazil	2016	mcr-1.1	100
pT16R-3	CP046719.1	China	pet dog	2019	mcr-1.1	100
pM-3471_MCR33k171	CP045460.1	China(Taiwan)	meat	2018	mcr-1.1	100
-	MK940858.1	Brazil	human unrine	2016	mcr-1	100
-	MK940857.1	Brazil	human rectal swab	2016	mcr-1	100
p2018-06-1CC1171	LC511661.1	Vietnam	human stool	2018	mcr-1	100
p2017.19.01CC	LC511660.1	Vietnam	human stool	2017	mcr-1	100
p2017-02-2CC	LC511656.1	Vietnam	human stool	2017	mcr-1	100
p010_C	CP048333.1	Switzerland	environment	2019	-	99.66
pLD93-1-MCR11	CP047664.1	China	feces	2018	mcr-1	100
pDIB-1	MK574665.1	China	-	-	mcr-1.1	100
pCFS3313-3	CP026942.1	France	bovine adult	2010	-	99.66
pEQAS2016S1-2	CP033357.1	China	-	2016	mcr-1.1	100
pGDZJ003-1-MCR-1	MH043624.1	China	-	-	mcr-1.1	100
pMCR-NMG38	MK836307.1	China	swine feces	2018	mcr-1.1	100
pMFDS2254	MK869758.1	South Korea	chicken meat from Brazil	2017	mcr-1.1	100
pMFDS2258.11	MK869757.1	South Korea	chicken meat from Brazil	2017	mcr-1.1	100
pGD27-69	MN232194.1	China	-	-	mcr-1.1	100
pAR-0430-2171	CP044138.1	USA	-	-	-	99.66
pCFSAN061769_01	CP042970.1	Egypt	raw milk cheese	2016	mcr-1.1	100
pNCYU-21-79-2_MCR1	CP042647.1	China(Taiwan)	Sus scrofa domesticus	2017	mcr-1.1	99.66
pNCYU-24-74-6_MCR1	CP042644.1	China(Taiwan)	Sus scrofa domesticus	2017	mcr-1.1	99.66
pNCYU-29-19-1_MCR1	CP042607.1	China(Taiwan)	Sus scrofa domesticus	2017	mcr-1.1	99.66
pE13-43-mcr-1	MG747473.1	China	human unrine	2013	mcr-1.1	100
-	CP041105.1	Thailand	swine rectal swab	2016	-	99.32
pSH15G2169	MH522417.1	China	human	-	mcr-1.1	99.66
pKpvST147B_3	CP040725.1	UK	human rectal swab	2019	-	99.66
-	CP040594.1	UK	human throat	2016	-	99.66
pB2	LC479085.1	Japan	wastewater	2018	mcr-1.1	100
pA2	LC477294.1	Japan	wastewater	2018	mcr-1.1	100
pA1	LC477138.1	Japan	wastewater	2018	mcr-1.1	100
pCFSA231	CP033349.2	China	food	2016	mcr-1.1	100
pLHM10-1-MCR-1	CP037906.1	China	pig feces	2017	mcr-1.1	100
pSH16G1509	MK477615.1	China	human			100
pSH15G2167	MK477610.1	China	human			99.66
pSH15G1397	MK477604.1	China	human	-	mcr-1.1	100
pMCR-1	MH143576.1	USA	chicken	-	mcr-1.1	100
p2HS-C-1	CP038181.1	Tanzania	human r	2018	mcr-1.1	100
pP744T-MCR1	MG257881.1	-	-	-	mcr-1	100
p4_1_1.2	CP023846.1	Sweden	human feces	2009	-	99.66
p4_2_1.2	CP023836.1	Sweden	human feces	2009	-	99.66
p4_4.3	CP023829.1	Sweden	human feces	2009	-	99.66
-	CP033849.1	-	human	-	-	99.66
pKP15450-MCR-1	MH715959.1	-	-	-	mcr-1.1	100
-	CP035379.1	Brazil	human unrine	2015	-	99.66
3	LS992170.1	-	-	-	-	99.66
-	CP035323.1	Brazil	human urine	2015	-	99.66
pMCR-1_Msc	MK172815.1	Russia	human	-	mcr-1.1	100
pLHM10-1-mcr-1	MH938808.1	China	manure	2017	mcr-1.1	100
pTB602	CP034833.1	China	feces	2018	mcr-1.1	100
pN17-0346	CP031291.1	Switzerland	human blood	2017	mcr-1.1	100
pMCR-1-CTSe	CP030795.1	-	-	2017	mcr-1.1	100
pWGS04	MH298055.1	-	feces	-	mcr-1.1	100
-	CP029728.1	-	-	-	-	99.66
-	KX580714.1	-	-	-	mcr-1.1	100
pHNAH25I-MCR	MH061196.1	-	chicken	-	mcr-1.1	100
p787-MCR	MG825367.1	-	pork	-	mcr-1.1	100
pKPNH54.3	CP024919.1	Thailand	human rectal swab	-	mcr-1.1	99.66
pICBEC79Hmcr	CP020376.1	Brazil	human urine	2016	mcr-1.1	100
pGMI17-001_2	CP028174.1	Germany	turkey	2009	mcr-1.1	100
pGMI17-004_2	CP028167.1	Denmark	Fjerkrae	2010	mcr-1.1	100
RCS67_p	LT985276.1	-	-	-	blaCTXM-15	99.66
-	CP027257.1	China	cow dung	2016	mcr-1.1	100
pV163M	MF381176.1	-	pig	-	mcr-1.1,aph(3')-Ia_1	100
pHNSHP49	MF774188.1	-	pig	-	mcr-1.1	100
pHNSHP23	MF774184.1	China	pig	-	mcr-1.1	100
pHNSHP10	MF774182.1	China	pig	-	mcr-1.1	100
-	MG570222.1	Thailand	duck	-	mcr-1.1	99.66
PN42	MG557854.1	Thailand	human feces	-	mcr-1.1	99.66
PN25	MG557853.1	Thailand	duck feces	-	mcr-1.1	99.66
PN23	MG557852.1	Thailand	duck feces	-	mcr-1.1	99.66
p1493-1	CP019072.1	China	human rectal swab	2013	mcr-1.1	99.66
p14EC007a	CP024132.1	China	human	2014	mcr-1.1	100
p14EC033b	CP024149.1	China	human	2014	mcr-1.1	100
pB1	LC479452.1	Japan	wastewater	2018	mcr-1.1	99.66
pGZ49260	MG210937.1	China	human urine	2015	mcr-1.1	100
pHNGDF49	MF978387.1	-	fish	-	mcr-1.1	100
unitig_2_pilon	CP024861.1	-	-	-	-	99.66
pMCR-13EC-C962A	KX555452.1	-	chicken feces	2013	mcr-1.1	100
pMCR-11EC-P293	KX555451.1	-	pig feces	2011	mcr-1.1	99.66
-	CP024670.1	USA	-	1997	-	85.417（16%）
pMR0617mcr1	CP024462.1	Thailand	human sputum	2017	mcr-1.1	99.66
pRYU3223C-1	AP018411.1	-	-	-	mcr-1.1	100
pMR0617mcr	CP024041.1	Thailand	human	2017	mcr-1.1	99.66
pMCR-1.2-IT-Ec	MF093645.1	Italy	human blood culture	-	mcr-1.2	100
pCDF8	MF175191.1	-	-	-	mcr-1.1	100
pColR598_1	MF175190.1	-	-	-	mcr-1.1	100
pPF11	MF175186.1	-	-	-	mcr-1.1	100
pPF52	MF175185.1	-	-	-	mcr-1.1	100
pPF91	MF175184.1	-	-	-	mcr-1.1	100
p31	CP023373.1	UK	canine	2002	-	99.66
pIBMC_mcr1	MF449287.1	-	-	-	mcr-1.2	100
p31349	KY689634.1	Switzerland	human feces	-	mcr-1.2	100
pMcp0271	KY565556.1	Switzerland	chicken retail meat	-	mcr-1.1	100
pHKSHmcr1_P2_p2	MF136779.1	China	human stool	-	mcr-1.1	100
pLV23529-MCR-1.9	KY964067.1	Portugal	pig	2015	mcr-1.9	100
pMCR_WCHEC1618	KY463454.1	-	-	-	mcr-1.1	100
pMCR_WCHEC1606	KY463451.1	-	-	-	mcr-1.4	100
pMCR-1-IHIT35346	KX894453.1	Italy	pig	2016	mcr-1.1	100
unitig_4	CP021735.1	-	-	-	-	99.66
pICBEC12-3mcr	CP021419.1	Brazil	Gallus gallus Cloacal swab	2013	mcr-1.1	100
pICBEC171Smcr	CP021418.1	Brazil	Sus scrofa rectal swab	2012	mcr-1.1	100
pKT2378	LC227558.2	-	Chicken meat	2013	mcr-1.1	100
pMCR-1-CT	CP018773.2	USA	human	2016	mcr-1.1	100
pWI2-mcr	LT838201.1	-	human	-	mcr-1.1	100
pICBEC13AM	KY770025.1	Brazil	seawater	-	mcr-1.1	100
pICBEC3AM	KY770024.1	Brazil	seawater	-	mcr-1.1	100
pICBEC2AM	KY770023.1	Brazil	seawater	-	mcr-1.1	100
pMCR_WCHEC1604-IncX4	KY582848.1	-	-	-	mcr-1.1	100
pPY1	KX711708.1	China	pork	2012	mcr-1.1	99.66
pFS170G	KX711707.1	China	sewine	2010	mcr-1.1	100
pCSZ4	KX711706.1	China	pork	2012	mcr-1.1	100
pGD65-4	KY075660.1	-	-	-	mcr-1	100
pLishui12-2	KY075653.1	-	-	-	mcr-1.1	100
pGD46-3	KY075652.1	-	-	-	mcr-1	100
pMCR1-NY	CP019908.1	USA	human	2015	mcr-1	100
pEC111	KY471146.1	-	-	-	mcr-1	100
pNG14043	KY120364.1	Taiwan	human	-	mcr-1	100
pC214	KY120363.1	Taiwan	chicken	-	mcr-1,sul2,flor	99.66
pECMCR-1101	KX570748.1	China	swine feces	-	mcr-1	100
pE15004	KX772777.1	-	-	-	mcr-1	100
pICBEC7Pmcr	CP017246.1	Brazil	Spheniscus magellanicus foot pad lesion	2013	mcr-1	100
pECGD-8-33	KX254343.1	China	pig faeces	2014	mcr-1	100
pMCR1-NJ-IncX4	KX447768.1	USA	human urine	-	mcr-1	100
-	CP016550.1	Netherlands	human faeces	2015	mcr-1	100
pECJS-B65-33	KX084392.1	China	pig feces	2015	mcr-1	100
pOW3E1	KX129783.1	-	-	-	mcr-1	100
pMCR1.2-IT	KX236309.1	Italy	human rectal swab	2014	mcr-1.2	100
pKP37-BE	LT598652.1	Belgium	-	-	mcr-2	85.417（16%）
pICBEC72Hmcr	CP015977.1	Brazil	-	-	mcr-1	100
-	CP011290.1	Germany	human diarizonae	2010	-	99.66
pmcr1_IncX4	KU761327.1	China	human peritoneal fluid	-	mcr-1	100
pESTMCR	KU743383.1	Estonia	sus scrofa domesticus farm	-	mcr-1	100
-	LM995969.1	Norway	human faeces	2009	-	99.66
pSAM7	JX981514.1	-	cattle	-	blaCTX-M-14b_1	99.66
pSH146_32	JX258655.1	USA	-	-	-	87.5（16%）
pVPS18EC0801-4	CP063721.1	USA	veal	2018	-	99.66
pmcr_s_4	MN485884.1	China	swine(intestinal contents)	2017	mcr-1.1	100
1	LR882942.1	-	human	-	mcr-1.1	100
1	LR882932.1	-	human	-	mcr-1.1	100
1	LR882927.1	-	human	-	mcr-1.1	100
1	LR882921.1	-	human	-	mcr-1.1	100
1	LR882918.1	-	human	-	mcr-1.1	100
-	LR882917.1	-	human	-	mcr-1.1	100
pMCR_1138_A1	MT929289.1	Germany	raw turkey meat	-	blaTEM-32	100
pMCR_1525_D1	MT929282.1	Brazil	raw turkey meat	-	mcr-1.1	100
pMCR_1525_C2	MT929281.1	Brazil	raw turkey meat	-	mcr-1.1	100
pMCR_1525_B1	MT929280.1	Brazil	raw turkey meat	-	mcr-1.1	100
pMCR_1449_C1	MT929279.1	Brazil	raw turkey meat	-	mcr-1.1	100
pMCR_1253_A2	MT929278.1	Germany	raw turkey meat	-	mcr-1.1	100
pMCR_1139_A1	MT929277.1	Poland	raw turkey meat	-	mcr-1.1	100
pMCR_1138_D1	MT929276.1	Germany	raw turkey meat	-	mcr-1.1	100
pMCR_1413_E1	MT929275.1	Czech Republic	raw turkey meat	-	mcr-1.1	100
pHNAH8I-mcr1	CP061279.1	China	chicken	2017	mcr-1.1	100
pEC931_mcr	CP049122.1	China	human urine	2017	mcr-1.1	99.66
pS8250-2	CP060524.1	Russia	-	-	mcr-1.1	100
pEGYMCR_IncX4	MT499886.1	Egypt	chicken carcass	2018	mcr-1	100
pRHB17-C03_4	CP057708.1	UK	pig feces	2017	-	99.66
Query_21171	CP057579.1	UK	farm floor	2017	-	87.5（16%）
pRHB23-C05_5	CP057549.1	UK	sheep faece	2017	-	99.66
pRHB23-C10_5	CP057529.1	UK	sheep faece	2017	-	99.66
pRHB35-C01_2	CP057161.1	UK	cattle faece	2017	blaCTX-M-14	99.66
p1506-3-mcr	CP059291.1	China	human	-	mcr-1	99.66
pHNEP129	MT667261.1	China	pig feces	-	mcr-1,cfr	100
pEcIncX4	MT349420.1	Brazil	human blood	2017	-	99.66
pJIE143	JN194214.1	Australia	-	-	blaCTXM-15	99.66
pBS512_33	CP001059.1	-	-	-	-	99.66
pSH16G2543	MH522422.1	-	-	-	mcr-1.1	100
pYSP8-1	CP037911.1	China	pig feces	2017	tet,flor,blaTEM-1B,qnrS1	99.66
p510016_36	CP025853.1	India	human stool	2012	dfrA1	99.66
p503458_37	CP025875.1	India	human stool	2009	dfrA1	99.66
p520873_36	CP025925.1	India	human stool	2012	dfrA1	99.66
-	LM996476.1	Norway	human feces	2009	-	99.32
pJEG012	KC354802.1	-	-	-	aacA4,aadA1,blaOXA-9,blaTEM-1	99.66
p6_3214	CP028856.1	China	human sputum	2017	-	99.66
5	LR890303.1	Australia	-	-	-	85.417（16%）
-	CP062215.1	New Zealand	river water	2020	-	99.66
pEc_18HAE25	KY012276.1	-	-	-	mcr-1	100
pWH03-3	KY075655.1	-	-	-	mcr-1	100
p43	CP023380.1	UK	canine	2002	blaTEm-190,dfrA1_8	99.32
pAF48	KX032520.1	South Africa	Human	2014	mcr-1	100
pESBL3215-IncX4	MW390532.1	-	Chicken	-	-	1
pESBL3156-IncX4	MW390525.1	-	Chicken			87.5（16%）
6pESBL3153-IncX4	MW390521.1	-	Chicken	-	-	87.5（16%）
pESBL2082-IncX4	MW390518.1	-	Chicken	-	-	87.5（16%）
pEC1283	MW010027.1	China(Taiwan)	river water		mcr-1	1
pEC1281	MW010026.1	China(Taiwan)	river water		mcr-1	1
pEC1279	MW010025.1	China(Taiwan)	river water		mcr-1	1
pEC1281	MW010024.1	China(Taiwan)	river water		mcr-1	1
unnamed5	CP070012.1	USA	human			85.417（16%）
unnamed1	CP069981.1	USA	human			1
unnamed1	CP069981.1	USA	human			1
pTA13-4	CP069716.1	China	liver	2017	mcr-1.1	1
pMUB-MIN6-MCR	CP069695.1	Poland	wound	2017	mcr-1.1	1
pMUB-MIN9-MCR	CP069685.1	Poland	wound	2018	mcr-1.1	1
pMUB-MIN10-MCR	CP069680.1	Poland	human	2018	mcr-1.1	1
pMUB-MIN11-MCR	CP069669.1	Poland	human	2018	mcr-1.1	1
pMUB-MIN12-MCR	CP069661.1	Poland	wound	2018	mcr-1.1	1
pMUB-MIN14-MCR	CP069650.1	Poland	human	2016	mcr-1.1	1
pEF7-18-51_2	CP063489.1	Laos	chicken feces	2018	mcr-1.1	1
pBS74R-D_3	CP063335.1	Switzerland	-	2018	mcr-1.1	1
pS4-mcr1.1	CP046418.1	China	river water	2017	mcr-1.1	1
pN17S0990-2	CP052800.1	USA	ground turkey	2017	-	85.417（16%）
p2CFSAN000318	CP045764.1	USA	human	2011	-	87.5（16%）
-	CP028715.1		mouse			85.417（16%）
RCS96_p	LT985318.1	France	-	-	-	85.417（16%）
unnamed5	CP023905.1	Canada	human	2015	-	85.417（16%）
pEC14cfr	KY865319.1	China	pig	-	cfr	85.417（16%）
pEC244_4	CP019016.1	Argentina	human	-	-	85.417（16%）
pEC276_3	CP018950.1	USA	human	2010	-	85.417（16%）
pNGF1_pCROD2_like	CP016008.1	USA	mouse	2014	-	85.417（16%）
pGXEC6	KM580533.1	China			cfr	85.417（16%）
pGXEC3	KM580532.1	China	-	-	cfr,ctx-m-14b	85.42（16%）
pSD11	KM212169.1	China	pig	-	cfr	85.417（16%）
pSEEH1578_02	CP004088.1	USA	human	2011	-	87.5%（16%）
p3	CP059928.1	Canada	Turkey	2016/2017	-	85.417（16%）
pRHB01-C21_3	CP058085.1	UK	sheep faece	2017	-	85.417（16%）
pCROD2	FN543504.1	UK	-	-	-	85.417（16%）
pE110019_33	CP035754.1	-	-	-	-	99.32
pR46-42	CP035775.1	China	rabbit	2015	ctx-m	87.5（16%）
p266917_2_05	CP026728.1	UK	human feces	2016	-	99.32
pC06114_3	CP016037.1	germany		2015	-	99.66
p93-531-1	KT754165.1	-			dfrA1	99.32
pMNCRE44_4	CP010880.1	USA	-	-		99.66
p50579417_5	CP033879.1	Norway	human urine	2012	-	99.66
pZYST1C3	CP031616.1	China	pig	2017	-	99.66
pIncX4_WCHEC1622	KY652381.1	China	-	-	-	99.66
pSH163_3437	JX258656.1	-	-	-	-	87.5（16%）
pSH696_34	JX258654.1	-	-	-	-	87.5（16%）
p51008369SK1_C	CP029976.1	Switzerland	dog wound liquid	2018	-	99.32
pESBL2057-IncX4	MW390511.1	-	Chicken	-	-	85.417（16%）
pESBL2073-IncX4	MW390514.1	-	Chicken	-	-	85.417（16%）
p6S41-1	CP079887.1	China	soil	2019	mcr-1,qnrS1	100
-	CP077663.1	China	chicken	2018	mcr-1	100
-	CP077665.1	China	chicken	2018	mcr-1	100
pKP4823_mcr	CP082794.1	China	human	2019	mcr-1	100
pN18S0981-1	CP082578.1	USA	Chicken	2018	-	100
-	CP082830.1	Kazakhstan	human	2021	-	100
p1678-5	CP080449.1	China	human	2021	mcr-1	100
pS69	MW264509.1	China	pig	2015	mcr-1	100
pS67	MW264508.1	China	pig	2015	mcr-1	100
pS60	MW264507.1	China	human	2015	mcr-1	100
-	CP080313.1	China	human	2020	-	100
-	CP080307.1	China	human	2020	-	100
pS8245-3	CP080094.1	Russia	-	-	mcr-1	100
pEc45_2	CP059127.1	Ghana	human	2016	-	100
pKP15	MW999356.1	China	human	-	mcr-1	100
pKP13	MW999355.1	China	human	-	mcr-1	100
pKP12	MW999354.1	China	human	-	mcr-1	100
pKP11	MW999353.1	China	human	-	mcr-1	100
pEC08	MW999352.1	China	human	-	mcr-1	100
p588888_3	CP073616.1	UK	human	2018	-	87.5（16%）
p.CT29-P3	CP032076.1	China	avian	2014	mcr-1	100
-	CP053212.1	China	dog	2019	mcr-1	100
16BU137_mcr-1.1	MT316509.1	China	bus	2016	mcr-1	100
pE105-5	CP072316.1	China	fish	2018	mcr-1	100
pX4	CP047015.1	China	pig	2019	-	100
