# Supplementary material for: PixR, a Novel Activator of Conjugative Transfer of IncX4 Resistance Plasmids, Mitigates the Fitness Cost of mcr-1 Carriage in Escherichia coli
Source: mBio. 2022 Jan 4;13(1):e03209-21. doi: 10.1128/mbio.03209-21 (PMC8725589; doi:10.1128/mbio.03209-21)
Supplement: TABLE S5 [file mbio.03209-21-st005.xlsx]

## Sheet: Table S5
pHNSHP23+pBAD-pixR vs pHNSHP23+pBAD
	fold-change	adj p-value
intF	-7.98	3.2211e-39
mmuM	-7.04	1.5927e-25
yagM	-6.6	1.5927e-25
ykfA	-6.28	4.8484e-19
yagI	-5.94	1.6883e-17
astB	-5.86	1.1012e-16
yjcH	-5.58	1.2831e-14
puuA	-5.44	1.7147e-13
yagF	-5.4	4.4901e-13
iroK	-5.3	3.3822e-13
gabD	-5.19	3.5499e-12
yibG	-4.63	9.2586e-12
fadE	-4.5	1.3243e-08
yagB	-4.19	1.0394e-27
yhcO	-4.19	3.0869e-07
ymgA	-4.07	8.3629e-08
ytfT	-3.91	3.3575e-06
tnaB	-3.9	5.966e-10
nanK	-3.62	2.1382e-05
ibpB	-3.56	2.3835e-08
ytfR	-3.42	2.4679e-08
yacH	-3.42	6.7068e-08
yagE	-3.41	3.0483e-23
fucO	-3.25	9.5952e-05
ykgS	-3.19	7.0334e-37
mmuP	-3.12	2.1349e-15
prpR	-3.08	1.7274e-08
yghD	-3.08	0.00051825
dgoT	-3.07	1.3854e-05
alsC	-3.05	1.2209e-15
yeaH	-3.04	0.00011133
entC	-3.04	0.00059632
sstT	-3.03	0.00012264
ibpA	-3.02	2.6357e-07
fadB	-3.01	5.6678e-13
fadA	-2.96	2.4329e-10
dppD	-2.89	3.7735e-09
phoH	-2.88	6.5719e-07
astE	-2.87	9.1049e-14
motB	-2.87	0.00111017
lacY	-2.87	0.00140703
allB	-2.86	6.825e-09
paaA	-2.85	1.4018e-21
insN	-2.84	2.9743e-23
ybcL	-2.84	0.00088552
ycjF	-2.83	0.00011518
gabP	-2.81	9.1411e-12
actP	-2.81	3.4142e-08
fhuD	-2.79	0.00059632
fliR	-2.76	0.00109542
fadD	-2.74	0.00069066
yedR	-2.74	0.00222967
yagG	-2.68	2.3008e-12
hcaC	-2.68	0.00047881
aldA	-2.67	0.00044702
dtd	-2.65	0.00391943
putP	-2.63	3.7285e-07
ugpE	-2.62	9.1094e-11
blc	-2.59	4.894e-13
yaaW	-2.59	0.00196888
mcbA	-2.57	0.000394
ydcV	-2.57	0.00132972
efeU	-2.53	0.00247276
yhhZ	-2.5	1.3832e-08
ugpA	-2.46	1.3342e-06
entA	-2.46	0.00805041
yjfY	-2.43	6.13e-06
paaB	-2.42	3.4866e-10
acrS	-2.4	0.00017876
lldR	-2.39	0.00882807
yhjD	-2.37	0.00428533
yfeW	-2.36	0.0122361
mcaS	-2.34	0.00841756
puuD	-2.33	1.1219e-06
lsrB	-2.31	3.8766e-06
dhaL	-2.31	7.5003e-06
ytfQ	-2.3	3.5569e-07
yahO	-2.3	5.8304e-05
insX	-2.29	2.789e-35
puuP	-2.29	4.892e-14
yieK	-2.29	0.000958
insI12	-2.27	3.0824e-26
yagL	-2.27	2.4688e-25
rpiB	-2.27	0.00754378
uidC	-2.24	5.7936e-05
uspC	-2.24	0.0141849
ygiL	-2.23	0.00475663
hchA	-2.23	0.00976749
ykgG	-2.22	0.00015204
psrD	-2.2	0.0198658
guaD	-2.17	3.3476e-05
fixC	-2.14	0.0174933
gspD	-2.12	0.0107291
acs	-2.11	2.5364e-11
alaA	-2.1	0.0258397
ygeO	-2.08	0.0321205
idnO	-2.06	0.0298789
csiD	-2.04	3.9883e-10
yfjW	-2.04	0.00891097
dadA	-2.04	0.0137986
ykgE	-2.04	0.0332785
yicI	-2.03	1.1625e-08
ilvI	-2.03	0.0137986
yibI	-2.02	0.0106532
torZ	-2.01	0.020337
yfcO	-2.01	0.0321205
yjjJ	-1.99	0.0445238
prpE	-1.98	0.0422828
malG	-1.97	4.5094e-09
fucK	-1.97	0.0470254
nadB	-1.97	0.047519
gadY	-1.96	0.0382659
lhgO	-1.95	3.4118e-14
yfcG	-1.95	0.00531059
yibS	-1.95	0.0128009
curA	-1.94	0.00680002
ypdJ	-1.94	0.0363778
yqaE	-1.92	0.00479667
yhjA	-1.92	0.0454113
yqfG	-1.91	0.0554121
yffB	-1.9	0.00046491
mtlR	-1.9	0.0550632
kefC	-1.89	0.00162615
gudP	-1.89	0.00167633
bcsG	-1.89	0.0323051
sibE	-1.87	0.0177939
intA	-1.87	0.0553728
glgC	-1.87	0.0553728
fadL	-1.86	0.00114114
arsR	-1.85	0.00214451
yjiR	-1.85	0.0174118
yciF	-1.84	0.0201041
ybaZ	-1.84	0.0653045
ycjS	-1.83	7.7088e-08
gltA	-1.83	0.00015886
fhlA	-1.83	0.0683506
zntR	-1.82	0.00134369
yihS	-1.82	0.00228894
hcaE	-1.82	0.0039914
flgG	-1.82	0.0163424
glcC	-1.81	0.00222967
ydcN	-1.8	0.0683506
yohF	-1.79	0.00087088
ynbA	-1.79	0.00254328
gadX	-1.79	0.0580144
hyaC	-1.78	0.00925481
groS	-1.78	0.0128545
yjdI	-1.78	0.0665829
yjiA	-1.78	0.0780135
yhaH	-1.77	0.0271427
grxB	-1.77	0.0553728
tnaA	-1.76	3.0892e-07
dctA	-1.75	0.0319658
fucU	-1.74	0.00842902
yehR	-1.74	0.078343
ybeU	-1.73	0.00248779
def	-1.72	0.0750432
paaD	-1.7	2.1801e-06
hisQ	-1.7	6.2432e-05
yahK	-1.7	0.00138144
fruK	-1.69	0.00754378
ymgC	-1.68	7.0071e-11
qorA	-1.68	0.00196167
fklB	-1.68	0.0332807
ffs	-1.68	0.0566059
yqjG	-1.67	0.00931428
ysaB	-1.67	0.0177919
idnK	-1.67	0.0559204
agaV	-1.66	0.00044702
aes	-1.66	0.00143015
ygeK	-1.66	0.0137986
nrdE	-1.66	0.0204053
yaiC	-1.66	0.025581
yibT	-1.66	0.0421353
entB	-1.66	0.0921752
glcG	-1.65	3.7297e-06
yihN	-1.65	7.2346e-06
hslV	-1.65	0.00062435
yjiV	-1.65	0.0643869
hpf	-1.65	0.0746501
yjhH	-1.64	0.00074682
fucA	-1.64	0.0059087
yrdE	-1.63	0.104201
hisL	-1.63	0.106948
paaZ	-1.62	1.5634e-06
glrR	-1.62	0.103089
yaiX	-1.62	0.121492
ydcT	-1.61	3.5981e-06
ybhD	-1.61	1.814e-05
ebgC	-1.61	0.00114114
flgD	-1.61	0.0356401
yehX	-1.6	0.0422828
gltL	-1.6	0.0508376
fadK	-1.6	0.0665679
chbC	-1.6	0.0889412
sgcE	-1.59	0.0588454
yfiE	-1.59	0.0789924
fliM	-1.58	0.00098707
glnQ	-1.58	0.00891097
yjgH	-1.58	0.131531
nrdG	-1.58	0.132414
sucA	-1.57	0.10607
rsmF	-1.57	0.133702
aldB	-1.56	0.0104431
ytfK	-1.56	0.0628058
nhoA	-1.56	0.121259
yodC	-1.55	0.00156493
sucC	-1.55	0.0199035
bhsA	-1.54	8.355e-08
tdcG	-1.54	3.627e-06
ylbG	-1.54	0.0105442
paaG	-1.54	0.0388657
kdgK	-1.54	0.064464
nrdF	-1.54	0.078441
nlpA	-1.54	0.106434
cobT	-1.54	0.145154
yedN	-1.53	0.0215283
feaB	-1.53	0.145794
flxA	-1.52	0.0151259
yhjY	-1.51	0.00142866
eamA	-1.51	0.0530227
gmhA	-1.51	0.0868585
hokE	-1.51	0.141522
yqeC	-1.51	0.154102
dppF	-1.5	3.3603e-07
yneO	-1.5	0.00033236
lsrK	-1.5	0.013698
pth	-1.5	0.0300463
yqcC	-1.5	0.106538
yhjC	-1.48	0.0001323
ymdF	-1.48	0.0137637
fliN	-1.48	0.043943
gntP	-1.48	0.0630314
gpr	-1.48	0.0780135
yhfU	-1.48	0.0974888
modC	-1.48	0.162188
ynaK	-1.47	0.00175824
ryhB	-1.47	0.0258397
atoE	-1.47	0.0882562
aspV	-1.47	0.138857
abgA	-1.46	0.00037135
hemY	-1.46	0.0657285
lsrR	-1.46	0.0771111
yigZ	-1.46	0.0850045
appA	-1.46	0.121492
nrfD	-1.46	0.145154
gatA	-1.46	0.159607
hokC	-1.46	0.172622
azoR	-1.45	5.8304e-05
yigI	-1.45	0.0323051
cusA	-1.45	0.0882562
mglA	-1.45	0.135508
sodA	-1.45	0.153824
cohE	-1.45	0.16441
emrY	-1.44	0.179433
gatR	-1.44	0.18084
ydiM	-1.43	0.0714747
aroC	-1.43	0.117963
yjiL	-1.42	3.8205e-06
tar	-1.42	7.5003e-06
rtcR	-1.42	0.00509213
yfeC	-1.42	0.113011
ulaF	-1.42	0.113751
hybC	-1.42	0.18084
sgcC	-1.42	0.183303
ydcI	-1.41	0.00021086
betI	-1.41	0.00071512
fliP	-1.41	0.00253574
tsr	-1.41	0.0244765
trpA	-1.41	0.0532898
yjaZ	-1.41	0.100053
coaA	-1.41	0.167675
sanA	-1.41	0.182242
fimA	-1.41	0.189
xylH	-1.4	6.024e-08
aceK	-1.4	4.4459e-05
ybhP	-1.4	0.00012939
yrhC	-1.4	0.10575
proV	-1.4	0.124961
yagU	-1.39	3.6422e-05
glnP	-1.39	0.0231755
macA	-1.39	0.0511085
insG	-1.39	0.0974117
sufC	-1.39	0.17304
yraI	-1.39	0.18084
yghX	-1.39	0.192303
yqfB	-1.39	0.196566
tfaX	-1.38	0.00998569
zinT	-1.38	0.0161326
mqsA	-1.38	0.189478
ycdT	-1.38	0.190053
yhcM	-1.38	0.196566
ghrA	-1.38	0.198131
pheL	-1.37	0.0162382
araF	-1.37	0.066972
atoC	-1.37	0.136482
yiiQ	-1.37	0.157907
queC	-1.37	0.18084
fadH	-1.36	0.003925
cstA	-1.36	0.0166976
putA	-1.36	0.151514
yhbO	-1.36	0.203104
sdhA	-1.36	0.205571
cysQ	-1.36	0.207815
yneE	-1.36	0.2095
lsrD	-1.35	0.00010643
pheU	-1.35	0.00015777
murB	-1.35	0.130619
uxaC	-1.35	0.152415
thrC	-1.35	0.164486
ydaQ	-1.35	0.196703
yaaA	-1.35	0.199691
allA	-1.34	5.0661e-05
yiiF	-1.34	0.00030713
gcvA	-1.34	0.00842902
ynjA	-1.34	0.104201
mngA	-1.34	0.122047
cadC	-1.34	0.202644
insA6	-1.34	0.208422
mlrA	-1.33	0.0643869
osmC	-1.32	0.00339159
lsrF	-1.32	0.00728053
dnaJ	-1.32	0.107428
rssA	-1.32	0.143238
opgD	-1.31	0.201351
yccT	-1.3	8.099e-05
ydjK	-1.3	0.0012767
yffS	-1.3	0.0330233
rluF	-1.3	0.0780135
ygdR	-1.3	0.189
malX	-1.3	0.230313
gatZ	-1.3	0.231819
yqeB	-1.29	0.00118682
argE	-1.29	0.0240444
ydiE	-1.29	0.147435
zntA	-1.29	0.163912
dps	-1.29	0.198899
ydbA	-1.29	0.216991
yegT	-1.29	0.225828
can	-1.28	0.0210064
ytjB	-1.28	0.110499
psuG	-1.27	3.2495e-09
preA	-1.27	5.7338e-05
paaJ	-1.27	0.00020705
rhsA	-1.27	0.00081455
yihI	-1.27	0.0249018
yjcC	-1.27	0.0697189
lpxT	-1.27	0.0750925
acnB	-1.27	0.0921752
ldrB	-1.27	0.162188
ygjR	-1.27	0.184106
yjjN	-1.27	0.230276
ybaY	-1.27	0.239572
rtcB	-1.27	0.241925
insH111	-1.26	0.0165384
yaeF	-1.26	0.118277
rimK	-1.26	0.239405
katG	-1.26	0.246979
fepD	-1.25	0.0478808
nudC	-1.25	0.15904
ybgK	-1.25	0.198131
artQ	-1.25	0.251818
pflC	-1.24	0.0773256
hybE	-1.24	0.0885744
proC	-1.23	0.00136806
kefB	-1.23	0.00232007
yibL	-1.23	0.00427582
gnsA	-1.23	0.105463
yejG	-1.23	0.141421
pssA	-1.23	0.248513
eutR	-1.22	0.0003887
ydjO	-1.22	0.00247276
ivbL	-1.22	0.0071818
yfeS	-1.22	0.037998
ydbC	-1.22	0.0421848
trxC	-1.22	0.0587403
crfC	-1.22	0.0793058
icd	-1.22	0.0921752
gspK	-1.22	0.115896
mnaT	-1.22	0.212636
yajI	-1.21	0.0113883
prlF	-1.21	0.029249
yniD	-1.21	0.049107
tdcD	-1.2	0.0313243
rclB	-1.2	0.0327417
ilvL	-1.2	0.0850045
macB	-1.2	0.0919954
ssuB	-1.2	0.199472
intS	-1.2	0.214483
cynS	-1.2	0.244946
torD	-1.2	0.281959
potG	-1.19	0.00158345
hofN	-1.19	0.0559204
arcZ	-1.19	0.100748
ppsR	-1.19	0.10276
hemE	-1.19	0.153824
yhiD	-1.19	0.156475
yegU	-1.19	0.260539
ygbE	-1.19	0.280184
ptsN	-1.19	0.28241
hisM	-1.18	0.00883666
pgl	-1.18	0.22514
dkgB	-1.18	0.252419
ybgI	-1.18	0.252419
glnH	-1.17	0.0132779
gatB	-1.17	0.0148557
ompL	-1.17	0.0882562
ykgA	-1.17	0.106783
yncH	-1.17	0.231926
yrfF	-1.17	0.26163
lpxH	-1.17	0.284358
yobF	-1.17	0.291895
torA	-1.16	0.025581
rbsR	-1.16	0.212361
dppA	-1.15	4.4598e-06
rbn	-1.15	0.0295823
grxC	-1.15	0.049107
tehB	-1.15	0.0921752
kdpE	-1.15	0.118428
uspD	-1.15	0.301923
chbB	-1.14	0.00405066
yjdC	-1.14	0.00786879
paaC	-1.14	0.0104926
potI	-1.14	0.0241208
hyfB	-1.14	0.0735765
yfcD	-1.14	0.0748158
treR	-1.14	0.106434
leuU	-1.14	0.269011
mazE	-1.14	0.311951
fhuC	-1.14	0.313571
ydiZ	-1.13	4.4977e-05
flgJ	-1.13	0.00071083
rhaR	-1.13	0.0196548
garD	-1.13	0.128638
yhaV	-1.13	0.160268
aaeX	-1.12	1.0732e-05
ydbD	-1.12	0.151713
ftsL	-1.12	0.168
hupB	-1.12	0.243247
glnD	-1.12	0.266061
ycaL	-1.11	0.00044108
ygjI	-1.11	0.00202285
yddA	-1.11	0.00364498
cof	-1.11	0.0643708
yedK	-1.11	0.230313
fimE	-1.11	0.302545
hipB	-1.11	0.316088
yqiB	-1.11	0.326437
atpH	-1.11	0.326437
ycgN	-1.1	0.011204
thiK	-1.1	0.0434985
insA1	-1.1	0.150822
ubiJ	-1.1	0.275911
yadR	-1.1	0.325948
pcm	-1.1	0.329952
ybdF	-1.09	0.0845328
metQ	-1.09	0.336651
hofM	-1.08	0.00016693
fpr	-1.08	0.0301452
ftsB	-1.08	0.0892044
dapB	-1.08	0.160268
lsrG	-1.08	0.298159
cspI	-1.08	0.314553
yaiE	-1.08	0.345851
yagK	-1.07	0.00921024
ynjB	-1.07	0.018175
ydcU	-1.07	0.0949452
solA	-1.07	0.106786
tktB	-1.07	0.151514
pgaD	-1.07	0.169887
aaeA	-1.07	0.203695
dtpB	-1.07	0.295488
cpxR	-1.07	0.297657
yaeQ	-1.07	0.348372
sfmF	-1.07	0.349762
ypfJ	-1.06	0.355705
yghU	-1.05	0.0435536
rtcA	-1.05	0.0742058
ybhH	-1.05	0.0932213
frlB	-1.05	0.246579
yfjD	-1.05	0.283011
rlmD	-1.05	0.331704
yfeO	-1.05	0.35572
yqeA	-1.04	0.00051825
yohC	-1.04	0.00150616
sufA	-1.04	0.0130299
rhsB	-1.04	0.0244382
nadA	-1.04	0.0485845
ampC	-1.04	0.164486
ydcZ	-1.04	0.24824
cfa	-1.04	0.354267
agaD	-1.04	0.35466
yfbV	-1.04	0.362264
yoaJ	-1.04	0.36624
kbaZ	-1.03	1.5689e-05
lsrC	-1.03	0.00029817
fetB	-1.03	0.00876299
yhhA	-1.03	0.0113557
nudI	-1.03	0.026315
arpA	-1.03	0.258706
lplT	-1.03	0.281215
hdhA	-1.03	0.368504
hdeB	-1.03	0.374781
yidH	-1.02	0.0319801
wzyE	-1.02	0.134109
elaB	-1.02	0.159295
malY	-1.02	0.236059
yedV	-1.02	0.266641
umuD	-1.02	0.287541
thyA	-1.02	0.370816
astA	-1.01	5.7343e-06
chbF	-1.01	0.0196269
pspE	-1.01	0.0913082
ygaM	-1.01	0.131531
yhaJ	-1.01	0.189232
ybiI	-1.01	0.318971
gntX	-1	0.0531026
sucD	-1	0.230276
gntR	-1	0.311899
prc	-1	0.388211
ymfD	-0.99	0.0115444
fliZ	-0.99	0.0185235
yjbI	-0.99	0.097907
yeiG	-0.99	0.122221
kdgT	-0.99	0.233432
bfd	-0.99	0.240203
ascG	-0.99	0.373615
nikR	-0.99	0.381901
setC	-0.98	0.00872031
yjhC	-0.98	0.0118987
carA	-0.98	0.0207006
fadJ	-0.98	0.0216547
mdtL	-0.98	0.0346453
bamE	-0.98	0.135831
hisD	-0.98	0.199691
tap	-0.98	0.335645
rplY	-0.98	0.35136
prkB	-0.98	0.355058
malQ	-0.98	0.359247
glnV	-0.98	0.382053
fliT	-0.98	0.382998
glgA	-0.97	0.00050722
focB	-0.97	0.0145716
narU	-0.97	0.0288455
citB	-0.97	0.0316363
ybfB	-0.97	0.0483938
yohJ	-0.97	0.0932912
aphA	-0.97	0.0966942
rpoS	-0.97	0.122221
waaS	-0.97	0.297077
flhD	-0.96	0.0188401
fiu	-0.96	0.251818
tfaE	-0.95	0.00138144
yjhG	-0.95	0.151514
xseB	-0.95	0.239405
gcvR	-0.95	0.285122
pinH	-0.95	0.303332
qseC	-0.95	0.395736
tatD	-0.95	0.400012
lnt	-0.95	0.402821
yihM	-0.94	0.015148
hyfI	-0.94	0.0211536
exuT	-0.94	0.0845328
chbG	-0.94	0.113885
fliS	-0.94	0.137167
hemD	-0.94	0.192303
acuI	-0.94	0.216023
dedA	-0.94	0.400632
hsdS	-0.94	0.402821
ydeM	-0.93	0.00035051
entH	-0.93	0.00109542
yfdC	-0.93	0.0259039
mhpD	-0.93	0.119337
tnaC	-0.93	0.217349
cdaR	-0.93	0.217931
sbmC	-0.93	0.240605
nuoF	-0.93	0.28598
ygfQ	-0.92	0.0185585
ydfE	-0.92	0.0565757
yidK	-0.92	0.114857
yafT	-0.92	0.160598
ccmE	-0.92	0.359349
lptB	-0.92	0.378811
waaF	-0.92	0.390752
cyoE	-0.92	0.423949
elfG	-0.92	0.424115
ileY	-0.92	0.435561
csrB	-0.91	0.00532155
yghG	-0.91	0.0120684
yhdX	-0.91	0.0288066
ydhV	-0.91	0.0726811
xanQ	-0.91	0.0879074
smf	-0.91	0.131531
ydhB	-0.91	0.189478
ybhR	-0.91	0.203852
melB	-0.91	0.208626
clpS	-0.91	0.281215
ydcA	-0.91	0.362868
cysZ	-0.91	0.401713
npr	-0.91	0.425858
mdtM	-0.91	0.436419
serX	-0.9	0.152187
yihD	-0.9	0.171072
adiY	-0.9	0.19219
slt	-0.9	0.287484
yfaL	-0.9	0.329123
rhsH	-0.9	0.389271
ybgL	-0.9	0.428323
ssrA	-0.9	0.431501
hisA	-0.9	0.446239
exoD	-0.89	0.00010848
garK	-0.89	0.0137986
adiC	-0.89	0.0187108
yieH	-0.89	0.0289382
gfcC	-0.89	0.0730537
yfjM	-0.89	0.0909268
cysE	-0.89	0.140463
uxaA	-0.89	0.162716
phr	-0.89	0.212994
ycjG	-0.89	0.251818
gspA	-0.89	0.252419
iap	-0.89	0.261349
nadK	-0.89	0.272543
yjcZ	-0.89	0.437507
rhaT	-0.89	0.446052
yfjV	-0.89	0.453114
idnR	-0.88	0.00167619
yqiI	-0.88	0.0344091
yceM	-0.88	0.121492
flgE	-0.88	0.180807
kefF	-0.88	0.189478
yjiK	-0.88	0.289335
nudE	-0.88	0.342838
hisG	-0.88	0.427804
sieB	-0.88	0.446416
sohB	-0.88	0.447023
fieF	-0.88	0.457094
yohO	-0.88	0.457094
ydcJ	-0.87	5.2426e-05
nmpC	-0.87	0.00136657
dgoD	-0.87	0.00210497
proP	-0.87	0.00557008
dgoA	-0.87	0.0559204
yibQ	-0.87	0.12358
tsx	-0.87	0.187868
basR	-0.87	0.333696
ycgL	-0.87	0.369118
fepB	-0.87	0.408551
hdeD	-0.86	0.0012795
minE	-0.86	0.0448051
fliY	-0.86	0.104201
mngR	-0.86	0.113011
sibD	-0.86	0.117944
pmrR	-0.86	0.159963
yiaJ	-0.86	0.201351
yegX	-0.86	0.213208
ybdM	-0.86	0.231819
gudD	-0.85	0.00427582
yhiS	-0.85	0.0185235
yajL	-0.85	0.11683
yjgL	-0.85	0.202644
yheO	-0.85	0.294012
frvX	-0.85	0.299368
malS	-0.85	0.329952
yebY	-0.85	0.354267
nuoK	-0.85	0.362264
caiF	-0.85	0.400632
rhsE	-0.84	0.035296
yjeJ	-0.84	0.0571385
rhsC	-0.84	0.0602049
artP	-0.84	0.137752
panD	-0.84	0.169887
yihO	-0.84	0.17203
gss	-0.84	0.177849
yhhX	-0.84	0.223603
tus	-0.84	0.236034
yciN	-0.84	0.39075
ldtB	-0.84	0.422978
yfcF	-0.84	0.426345
ihfB	-0.84	0.465667
recB	-0.84	0.480658
fabZ	-0.84	0.48183
metY	-0.84	0.490939
glcA	-0.83	0.0621618
yibH	-0.83	0.11683
rnr	-0.83	0.275389
eco	-0.83	0.286343
ygjQ	-0.83	0.299411
coaE	-0.83	0.316082
mukF	-0.83	0.354308
trkG	-0.83	0.355705
nuoB	-0.83	0.426345
galT	-0.83	0.491826
csrD	-0.83	0.492738
narI	-0.83	0.492738
gnsB	-0.82	0.0123746
ygjH	-0.82	0.096068
xylB	-0.82	0.132261
yggE	-0.82	0.142658
yfjJ	-0.82	0.198131
panB	-0.82	0.27579
queA	-0.82	0.35734
leuP	-0.82	0.408343
btuC	-0.82	0.435424
yiaY	-0.82	0.468218
iclR	-0.82	0.474843
mtr	-0.82	0.477008
dnaB	-0.82	0.479883
rnpB	-0.82	0.494853
yifN	-0.82	0.502421
yfjS	-0.82	0.502421
yaiP	-0.82	0.502422
yiiG	-0.81	0.0319801
yafP	-0.81	0.0609495
sdhB	-0.81	0.12135
allR	-0.81	0.128638
yfhG	-0.81	0.16441
tdcR	-0.81	0.258871
sdiA	-0.81	0.352522
ykgH	-0.8	0.0102932
ypfN	-0.8	0.0495362
yiaT	-0.8	0.0751921
yecJ	-0.8	0.111435
psiE	-0.8	0.152187
artI	-0.8	0.153824
fic	-0.8	0.196566
rssB	-0.8	0.48183
ybjQ	-0.8	0.502421
sdhC	-0.79	0.00093607
dhaR	-0.79	0.01481
kefG	-0.79	0.0330233
poxB	-0.79	0.0333644
pepQ	-0.79	0.0992492
bcsE	-0.79	0.164486
nhaR	-0.79	0.182592
metA	-0.79	0.275389
nagC	-0.79	0.281215
waaC	-0.79	0.289434
citA	-0.79	0.315633
zitB	-0.79	0.329952
uidB	-0.79	0.398435
manX	-0.79	0.427804
ygeH	-0.79	0.479883
plsC	-0.79	0.483995
ymgF	-0.79	0.505241
nuoH	-0.79	0.522818
ybbN	-0.78	0.00042184
mhpT	-0.78	0.049085
panC	-0.78	0.0750925
pdxK	-0.78	0.151514
ybaN	-0.78	0.164044
ychE	-0.78	0.26163
aroM	-0.78	0.311835
sufD	-0.78	0.401713
rbsK	-0.78	0.448981
yidR	-0.78	0.493902
cyoC	-0.78	0.510958
nfrB	-0.78	0.526274
rsgA	-0.78	0.530485
nei	-0.78	0.530488
yqjI	-0.77	9.5952e-05
treA	-0.77	0.00976749
bfr	-0.77	0.0734871
yehQ	-0.77	0.124961
ybcJ	-0.77	0.154212
rayT	-0.77	0.216797
ribC	-0.77	0.262972
yjaB	-0.77	0.281215
dcrB	-0.77	0.346058
yjaG	-0.77	0.400012
atpI	-0.77	0.472872
pdhR	-0.77	0.515574
mepA	-0.77	0.522818
truD	-0.77	0.528256
bluR	-0.77	0.53484
wbbH	-0.77	0.535974
yijF	-0.76	0.0749305
hycH	-0.76	0.10554
galS	-0.76	0.168562
recC	-0.76	0.362252
yshB	-0.76	0.386358
ynbC	-0.76	0.446239
sxy	-0.76	0.465495
ycgJ	-0.76	0.509541
sseB	-0.76	0.511823
yneG	-0.76	0.530488
ampH	-0.76	0.539373
ybfD	-0.76	0.540691
yfcR	-0.75	0.129508
ybiO	-0.75	0.169937
manA	-0.75	0.198111
nuoN	-0.75	0.219984
csdE	-0.75	0.263533
yecA	-0.75	0.312382
tdh	-0.75	0.335996
ydaY	-0.75	0.487627
fldB	-0.75	0.50944
dnaK	-0.74	0.00147092
clpA	-0.74	0.049232
dgoK	-0.74	0.151514
glnE	-0.74	0.224893
pntA	-0.74	0.291496
ybgQ	-0.74	0.362264
yggF	-0.74	0.400012
yfaD	-0.74	0.454692
flc	-0.74	0.454948
phoE	-0.74	0.476943
hyfJ	-0.74	0.514159
lpxM	-0.74	0.550212
garL	-0.73	0.00805148
ybdR	-0.73	0.0887491
dmlR	-0.73	0.104201
gltJ	-0.73	0.158589
yecN	-0.73	0.274028
fliL	-0.73	0.281959
ychQ	-0.73	0.292964
edd	-0.73	0.300319
ygbN	-0.73	0.339603
yhaC	-0.73	0.355705
arfA	-0.73	0.389271
coaD	-0.73	0.48161
yphB	-0.73	0.502421
ubiD	-0.73	0.554216
wecG	-0.73	0.555749
pdxH	-0.72	0.105042
yceF	-0.72	0.17638
lipB	-0.72	0.203489
yheS	-0.72	0.354267
yadG	-0.72	0.511823
yjeI	-0.72	0.53463
yeaN	-0.71	0.0312222
ydhR	-0.71	0.0445521
epmA	-0.71	0.283732
mscM	-0.71	0.311951
yrbN	-0.71	0.313716
ybaE	-0.71	0.319201
ycaN	-0.71	0.342393
yibN	-0.71	0.48302
dicC	-0.71	0.498976
yqiJ	-0.7	0.0392176
fetA	-0.7	0.203489
yjeO	-0.7	0.213208
yjiM	-0.7	0.221681
ccmD	-0.7	0.271402
gspJ	-0.7	0.337174
yjjY	-0.7	0.34429
purE	-0.7	0.399382
hycI	-0.7	0.427284
trpR	-0.7	0.443509
ygcE	-0.7	0.467369
chpB	-0.7	0.509894
yeaK	-0.7	0.527796
uvrY	-0.7	0.572272
yjbB	-0.7	0.578191
yifL	-0.69	0.171218
ymfI	-0.69	0.212994
yciT	-0.69	0.287484
mlaF	-0.69	0.301923
rsmI	-0.69	0.323957
insH16	-0.69	0.399821
ydcD	-0.69	0.442692
gntT	-0.69	0.500934
avtA	-0.69	0.549614
yebK	-0.69	0.554216
thrS	-0.69	0.559108
gstA	-0.68	0.0476753
yicO	-0.68	0.0540875
mlc	-0.68	0.063397
emrA	-0.68	0.144588
yddW	-0.68	0.145154
mak	-0.68	0.195341
ycaR	-0.68	0.272678
gcvT	-0.68	0.284753
racR	-0.68	0.321058
hsdR	-0.68	0.351764
polA	-0.68	0.362228
hcp	-0.68	0.378811
sbcC	-0.68	0.395937
htrE	-0.68	0.437529
aegA	-0.68	0.448474
yfiB	-0.68	0.496044
oppB	-0.68	0.499911
fhuA	-0.68	0.568531
fliC	-0.68	0.583127
mukB	-0.68	0.587378
mhpA	-0.67	0.0012767
fruA	-0.67	0.0153752
sdhD	-0.67	0.0442386
yeaM	-0.67	0.128638
sfsB	-0.67	0.157405
prlC	-0.67	0.221681
hofP	-0.67	0.270842
dsbD	-0.67	0.32636
yjfM	-0.67	0.386358
phoP	-0.67	0.448981
pepA	-0.67	0.454948
crr	-0.67	0.554216
aidB	-0.66	0.106206
eptA	-0.66	0.108732
sulA	-0.66	0.240249
ushA	-0.66	0.400548
ftsE	-0.66	0.400548
pgpB	-0.66	0.582777
mlaD	-0.66	0.59601
metF	-0.66	0.60107
ypeA	-0.66	0.602487
pitB	-0.65	0.0995215
ilvB	-0.65	0.151713
kduD	-0.65	0.406359
luxS	-0.65	0.473462
rph	-0.65	0.49377
yhjV	-0.65	0.509781
yafV	-0.65	0.515031
osmY	-0.65	0.536815
leuQ	-0.65	0.561169
yebS	-0.65	0.584307
yadE	-0.65	0.603423
elfA	-0.65	0.603991
ybgJ	-0.64	0.0090475
acrZ	-0.64	0.105042
yhcG	-0.64	0.192975
ygdI	-0.64	0.330543
yfhM	-0.64	0.360536
pgm	-0.64	0.378811
ybcW	-0.64	0.380051
yafJ	-0.64	0.42132
argX	-0.64	0.433793
dnaQ	-0.64	0.510126
otsA	-0.64	0.522818
mdtD	-0.64	0.613273
yccU	-0.63	0.025363
tmpR	-0.63	0.0547233
ligB	-0.63	0.172238
yggT	-0.63	0.239192
evgS	-0.63	0.340678
arnB	-0.63	0.353079
psuT	-0.63	0.456222
acpH	-0.63	0.516726
fucR	-0.63	0.54892
yciA	-0.63	0.549482
yejM	-0.63	0.592817
ybcK	-0.63	0.59512
dnaC	-0.63	0.603991
hldD	-0.63	0.605891
btuF	-0.63	0.616803
ybjC	-0.63	0.622099
tisB	-0.62	0.0553728
fliD	-0.62	0.122047
yrfG	-0.62	0.177849
murE	-0.62	0.340211
waaA	-0.62	0.350312
srlM	-0.62	0.378156
purN	-0.62	0.395736
yqjD	-0.62	0.418971
dhaM	-0.62	0.459252
flgC	-0.62	0.480091
eutH	-0.62	0.528691
fepG	-0.62	0.559361
cdsA	-0.62	0.583127
fabR	-0.62	0.601607
pdxB	-0.62	0.626916
yeeN	-0.61	0.202644
idi	-0.61	0.231819
insH19	-0.61	0.299582
ynfH	-0.61	0.408343
pgpA	-0.61	0.481514
lptF	-0.61	0.506709
cysG	-0.61	0.584624
sdsR	-0.61	0.595688
ygjK	-0.6	0.136323
dinI	-0.6	0.168562
rbsB	-0.6	0.187825
yafS	-0.6	0.203104
ytjA	-0.6	0.225828
queE	-0.6	0.236703
ymiA	-0.6	0.312483
btuR	-0.6	0.340749
iscX	-0.6	0.477165
abgB	-0.6	0.539231
rpiA	-0.6	0.56478
ydjL	-0.6	0.568493
yhdT	-0.6	0.584167
cbpA	-0.6	0.593582
mcrB	-0.6	0.606075
yoeG	-0.6	0.614096
epd	-0.6	0.618396
rpsG	-0.6	0.625678
zwf	-0.6	0.631978
ycbF	-0.6	0.638242
waaG	-0.6	0.640074
talB	-0.6	0.640688
gltK	-0.59	0.159423
yfgD	-0.59	0.17304
mukE	-0.59	0.220329
mrp	-0.59	0.248934
yhhN	-0.59	0.410861
ycfL	-0.59	0.433536
ymfE	-0.59	0.544205
arnF	-0.59	0.583127
glnS	-0.59	0.640688
yggC	-0.59	0.646125
ogt	-0.59	0.650512
csgA	-0.58	0.0502956
rsmD	-0.58	0.141852
murF	-0.58	0.239192
miaA	-0.58	0.279274
hscB	-0.58	0.306565
tsaE	-0.58	0.309978
yeiR	-0.58	0.314797
envC	-0.58	0.341512
selB	-0.58	0.352522
accA	-0.58	0.41683
lpxL	-0.58	0.41683
trmN	-0.58	0.45918
yfeX	-0.58	0.625678
raiA	-0.58	0.640688
cpdB	-0.57	0.111435
ydaV	-0.57	0.225249
kgtP	-0.57	0.354267
gsiC	-0.57	0.354267
ygdQ	-0.57	0.414511
holC	-0.57	0.420907
yacC	-0.57	0.43508
ylaB	-0.57	0.500443
slyA	-0.57	0.542075
nrfF	-0.57	0.542075
rpmG	-0.57	0.566505
ppiB	-0.57	0.571396
yiaD	-0.57	0.614096
pyrB	-0.57	0.648777
tatA	-0.57	0.659159
fdoG	-0.57	0.661604
dhaK	-0.56	0.128638
yihV	-0.56	0.355058
clcA	-0.56	0.586674
yejB	-0.56	0.638121
recX	-0.56	0.66642
ynfF	-0.55	0.0323989
yhiI	-0.55	0.158023
ycbX	-0.55	0.239192
xapR	-0.55	0.264722
tyrA	-0.55	0.300307
degQ	-0.55	0.307115
ybhC	-0.55	0.410723
murQ	-0.55	0.427782
mrr	-0.55	0.457094
hiuH	-0.55	0.480795
dicA	-0.55	0.481575
yehI	-0.55	0.595531
ispU	-0.55	0.603073
opgG	-0.55	0.625622
yadD	-0.55	0.628557
ycaI	-0.55	0.630729
glnA	-0.55	0.641483
yhhH	-0.55	0.669725
yjcO	-0.54	0.181245
ydhQ	-0.54	0.190053
flgL	-0.54	0.199533
tldD	-0.54	0.235122
cspB	-0.54	0.265974
xthA	-0.54	0.276952
tas	-0.54	0.299291
rpmA	-0.54	0.390402
yedF	-0.54	0.403764
pfkB	-0.54	0.553945
yceJ	-0.54	0.560375
yoeB	-0.54	0.671818
yjcE	-0.53	0.146742
ynaJ	-0.53	0.157534
yecE	-0.53	0.1898
cirA	-0.53	0.242371
ycbL	-0.53	0.324018
rarD	-0.53	0.458554
dgkA	-0.53	0.472906
pck	-0.53	0.515031
fdhD	-0.53	0.536591
yqfA	-0.53	0.546725
srmB	-0.53	0.553986
accD	-0.53	0.584624
tpiA	-0.53	0.589835
ybiH	-0.53	0.589873
pbpG	-0.53	0.601607
ygeA	-0.53	0.601659
narZ	-0.53	0.645908
lpp	-0.53	0.680706
cpsG	-0.53	0.685191
ygiB	-0.52	0.221681
ybaQ	-0.52	0.233093
frsA	-0.52	0.302669
aceB	-0.52	0.400253
frr	-0.52	0.449942
pagP	-0.52	0.502421
mhpF	-0.52	0.582063
yqeI	-0.52	0.603073
prmB	-0.52	0.6376
nrfE	-0.52	0.671818
basS	-0.52	0.681914
tsaB	-0.52	0.692945
mdtQ	-0.51	0.0501033
asnV	-0.51	0.251818
chpS	-0.51	0.354308
add	-0.51	0.35572
ychA	-0.51	0.39197
ygbI	-0.51	0.400632
lolB	-0.51	0.413103
gloA	-0.51	0.426345
dcuR	-0.51	0.52316
xapB	-0.51	0.530488
ldrD	-0.51	0.542731
hrpA	-0.51	0.607636
ychF	-0.51	0.694881
rpoE	-0.51	0.700548
gpsA	-0.5	0.0201304
istR	-0.5	0.0384022
yzgL	-0.5	0.109487
moaE	-0.5	0.153824
xdhA	-0.5	0.244804
ybjE	-0.5	0.281959
folP	-0.5	0.473936
otsB	-0.5	0.55446
ldcA	-0.5	0.658654
yigA	-0.5	0.659695
yjgM	-0.5	0.659861
pspA	-0.5	0.69632
ydcL	-0.49	0.0671933
ycgM	-0.49	0.209239
yddG	-0.49	0.265505
dapD	-0.49	0.30726
recN	-0.49	0.331111
yoaH	-0.49	0.369317
ttcA	-0.49	0.40117
stfQ	-0.49	0.421779
hpt	-0.49	0.425458
treB	-0.49	0.434525
mltB	-0.49	0.451247
flgB	-0.49	0.509409
ybjP	-0.49	0.633976
lysY	-0.49	0.700548
yegL	-0.49	0.700548
fucP	-0.49	0.704955
sufB	-0.48	0.159295
dld	-0.48	0.231819
nsrR	-0.48	0.378811
tdcF	-0.48	0.400548
sokB	-0.48	0.42132
yhhL	-0.48	0.476282
yhgE	-0.48	0.495479
pabB	-0.48	0.590371
ykgQ	-0.48	0.602836
thrB	-0.48	0.623946
ftsA	-0.48	0.657488
lgt	-0.48	0.707522
stpA	-0.48	0.710383
spf	-0.47	0.0181005
ydjA	-0.47	0.106783
yhcE	-0.47	0.131531
argB	-0.47	0.254454
rtn	-0.47	0.347081
yfaE	-0.47	0.387056
yaaJ	-0.47	0.403225
ymdA	-0.47	0.414818
glsB	-0.47	0.414986
entE	-0.47	0.435091
yqeL	-0.47	0.447123
insO	-0.47	0.487923
rng	-0.47	0.518488
yqjA	-0.47	0.537221
smrB	-0.47	0.581013
cpdA	-0.47	0.582063
yqaB	-0.47	0.60089
ycgY	-0.47	0.620268
ycdX	-0.47	0.622101
hyaA	-0.47	0.68485
mioC	-0.47	0.714331
yicN	-0.47	0.723813
ydjF	-0.47	0.725565
mutY	-0.47	0.726792
ispE	-0.46	0.258871
ydhL	-0.46	0.291496
clpX	-0.46	0.296746
hmp	-0.46	0.435091
yhdP	-0.46	0.491149
artM	-0.46	0.539713
ycjD	-0.46	0.544427
lolA	-0.46	0.56063
cutC	-0.46	0.561169
cobB	-0.46	0.610704
gtrB	-0.46	0.612542
cra	-0.46	0.66162
deoR	-0.46	0.669725
hsdM	-0.46	0.728943
mlaC	-0.46	0.730509
lolE	-0.46	0.730602
ynfA	-0.46	0.733338
fumC	-0.45	0.0540875
ybdD	-0.45	0.152187
mtgA	-0.45	0.244014
glpE	-0.45	0.400012
ygeR	-0.45	0.433793
grcA	-0.45	0.439159
modB	-0.45	0.454948
yedE	-0.45	0.493138
dosC	-0.45	0.530488
fliQ	-0.45	0.536815
secF	-0.45	0.606716
yqhA	-0.45	0.638404
rsxC	-0.45	0.65702
pnuC	-0.45	0.666062
glgS	-0.45	0.710024
ptwF	-0.45	0.735509
ykgJ	-0.44	0.276587
dxr	-0.44	0.296104
yqeJ	-0.44	0.296952
nrdD	-0.44	0.32636
recF	-0.44	0.32636
ecpA	-0.44	0.3571
holB	-0.44	0.477008
yfgG	-0.44	0.567533
hofQ	-0.44	0.59745
yacL	-0.44	0.607636
seqA	-0.44	0.661604
rmuC	-0.44	0.714331
yojI	-0.44	0.73154
rsxA	-0.44	0.746745
nnr	-0.43	0.225828
paoC	-0.43	0.264202
sixA	-0.43	0.345296
oppA	-0.43	0.389271
mdtN	-0.43	0.4592
yhiN	-0.43	0.641483
wbbI	-0.43	0.665095
thrV	-0.43	0.676834
mdlA	-0.43	0.713623
frvA	-0.43	0.728475
yeiI	-0.43	0.731065
pykA	-0.42	0.21027
yfeK	-0.42	0.246207
mltC	-0.42	0.308811
mraZ	-0.42	0.361094
ybdN	-0.42	0.410962
glk	-0.42	0.44614
ybhA	-0.42	0.476228
ydaN	-0.42	0.503476
tyrS	-0.42	0.52786
nusG	-0.42	0.539231
narV	-0.42	0.543182
ygaZ	-0.42	0.544473
rhtB	-0.42	0.551174
deoC	-0.42	0.632486
thiD	-0.42	0.752788
uxuR	-0.41	0.220605
atoD	-0.41	0.222633
gcvH	-0.41	0.226998
yfbN	-0.41	0.257869
potE	-0.41	0.289037
yajG	-0.41	0.318971
yjjL	-0.41	0.383066
yqiH	-0.41	0.400632
kdsC	-0.41	0.423839
citT	-0.41	0.511823
mnmC	-0.41	0.522305
torY	-0.41	0.540691
glpR	-0.41	0.59745
kdgR	-0.41	0.602732
atpB	-0.41	0.625622
recG	-0.41	0.658114
quuD	-0.41	0.663256
ydhP	-0.41	0.686232
gpmA	-0.41	0.710024
recO	-0.41	0.710024
smg	-0.41	0.739037
hemB	-0.41	0.741408
yadI	-0.41	0.741762
fdoH	-0.41	0.760631
glyV	-0.41	0.76295
menE	-0.41	0.766505
yfdF	-0.4	0.213259
flgA	-0.4	0.267649
frdB	-0.4	0.348372
yfdY	-0.4	0.469095
htpX	-0.4	0.548642
rsmE	-0.4	0.555749
roxA	-0.4	0.58572
tufA	-0.4	0.606657
folC	-0.4	0.664562
bioC	-0.4	0.679532
yegE	-0.4	0.686489
iraD	-0.4	0.712557
yciU	-0.4	0.72173
ybjS	-0.4	0.728243
yehB	-0.4	0.741054
hyfF	-0.4	0.743235
abgT	-0.39	0.223263
yaeI	-0.39	0.241899
dsdC	-0.39	0.295501
ydaU	-0.39	0.297471
tatB	-0.39	0.354674
ymjD	-0.39	0.37788
yjcF	-0.39	0.494594
yajR	-0.39	0.514159
ascB	-0.39	0.547009
yhaL	-0.39	0.569054
fmt	-0.39	0.589444
rfaH	-0.39	0.59512
trmL	-0.39	0.606716
trxB	-0.39	0.613273
ecpD	-0.39	0.631462
sgrS	-0.39	0.649521
yehW	-0.39	0.65172
trpS	-0.39	0.683236
yehT	-0.39	0.691737
cysT	-0.39	0.70447
sugE	-0.39	0.712129
mhpE	-0.39	0.740954
yiiM	-0.39	0.752185
uhpC	-0.39	0.76361
ecpC	-0.38	0.1889
phoA	-0.38	0.379812
kbl	-0.38	0.431501
truC	-0.38	0.479883
essD	-0.38	0.553945
yjjB	-0.38	0.601659
dacD	-0.38	0.603991
cca	-0.38	0.603991
cusS	-0.38	0.603991
bcsA	-0.38	0.607636
hflK	-0.38	0.609304
yfiF	-0.38	0.617816
ptsH	-0.38	0.659695
frwB	-0.38	0.6978
yhfA	-0.38	0.714331
ybjG	-0.38	0.728993
pflD	-0.38	0.778871
argQ	-0.38	0.782941
ydeT	-0.38	0.785582
paaX	-0.37	0.179069
murI	-0.37	0.400012
fecE	-0.37	0.477008
gatY	-0.37	0.498735
napH	-0.37	0.544473
fsaB	-0.37	0.561169
ygcQ	-0.37	0.570124
yafO	-0.37	0.592001
sapA	-0.37	0.594843
ygiM	-0.37	0.595977
fabA	-0.37	0.602089
mntP	-0.37	0.61926
yjhX	-0.37	0.657427
yhfZ	-0.37	0.684012
fliJ	-0.37	0.690308
plsB	-0.37	0.700548
ydeQ	-0.37	0.742172
thrU	-0.37	0.785507
ybgS	-0.37	0.789463
mreD	-0.37	0.789701
ynfE	-0.37	0.790876
ynfM	-0.37	0.792374
nlpC	-0.36	0.209196
gspE	-0.36	0.24468
yhhQ	-0.36	0.329249
yhaK	-0.36	0.36624
mngB	-0.36	0.36624
chiP	-0.36	0.400548
yihA	-0.36	0.400632
rcnB	-0.36	0.443681
malT	-0.36	0.451012
wzzB	-0.36	0.603991
fadR	-0.36	0.605416
tusE	-0.36	0.613273
lpxA	-0.36	0.624193
topA	-0.36	0.630114
amiC	-0.36	0.68174
mlaE	-0.36	0.700564
cysS	-0.36	0.707522
surA	-0.36	0.71766
menD	-0.36	0.75134
modE	-0.36	0.777372
rnt	-0.36	0.787827
rbsD	-0.36	0.792374
gsiB	-0.35	0.304867
yghO	-0.35	0.418754
nuoG	-0.35	0.440137
rihA	-0.35	0.477008
rpoN	-0.35	0.515574
trkH	-0.35	0.606716
bglB	-0.35	0.631462
ydgH	-0.35	0.658791
nadR	-0.35	0.663256
ydjJ	-0.35	0.680345
yqiA	-0.35	0.691737
hisH	-0.35	0.700544
modA	-0.35	0.753752
glyT	-0.35	0.758073
ppsA	-0.35	0.798187
zur	-0.35	0.798681
ybiR	-0.35	0.800578
rcsA	-0.35	0.805572
hisB	-0.34	0.307484
ygcW	-0.34	0.404526
gltP	-0.34	0.459252
yejH	-0.34	0.530957
cbrA	-0.34	0.599397
yjbR	-0.34	0.664952
agp	-0.34	0.679532
tyrT	-0.34	0.704364
yoeH	-0.34	0.754237
ratA	-0.34	0.780409
fabI	-0.34	0.789701
cmtA	-0.34	0.80002
ychH	-0.34	0.806184
mazF	-0.33	0.230313
ybhJ	-0.33	0.400632
hcaB	-0.33	0.520403
yjcB	-0.33	0.544354
gph	-0.33	0.54892
wecB	-0.33	0.58312
dosP	-0.33	0.634823
yneF	-0.33	0.670046
mreB	-0.33	0.701711
ddpD	-0.33	0.743611
tig	-0.33	0.778551
metK	-0.33	0.780409
yajQ	-0.33	0.792726
serS	-0.33	0.8056
yphA	-0.33	0.812538
mutL	-0.33	0.814576
pspF	-0.33	0.819043
lyxK	-0.32	0.196566
dmsC	-0.32	0.450891
arcA	-0.32	0.634302
tyrR	-0.32	0.659695
ybjH	-0.32	0.659695
cyoD	-0.32	0.670297
bcsQ	-0.32	0.67395
yjfK	-0.32	0.739063
rutR	-0.32	0.741762
wzxE	-0.32	0.752185
ybbJ	-0.32	0.764569
ygdB	-0.32	0.769133
gapC	-0.32	0.812314
lpxP	-0.32	0.818953
ravA	-0.32	0.820207
yccM	-0.32	0.824554
yjhQ	-0.31	0.400632
mltA	-0.31	0.476021
yoaF	-0.31	0.593838
yfjH	-0.31	0.613985
nagA	-0.31	0.61794
ibaG	-0.31	0.663256
ffh	-0.31	0.686851
yfcL	-0.31	0.750031
yncJ	-0.31	0.757035
yeeY	-0.31	0.775023
yniA	-0.31	0.787911
ptsI	-0.31	0.807254
ydhT	-0.31	0.816541
ygcN	-0.31	0.827797
trmH	-0.3	0.430451
uacT	-0.3	0.43508
yqhD	-0.3	0.472906
ybiC	-0.3	0.476021
pptA	-0.3	0.481575
uhpA	-0.3	0.48302
yjdO	-0.3	0.542731
lepA	-0.3	0.583909
fumB	-0.3	0.631462
rpsT	-0.3	0.666062
queD	-0.3	0.681985
yfhH	-0.3	0.70447
ptsP	-0.3	0.75051
tdk	-0.3	0.782653
ydcO	-0.3	0.806816
yeeP	-0.3	0.821817
arpB	-0.3	0.825123
sapB	-0.3	0.826431
mdtH	-0.3	0.835708
ulaR	-0.29	0.299527
yedI	-0.29	0.363879
yjbS	-0.29	0.395286
fusA	-0.29	0.507952
fldA	-0.29	0.536702
gspO	-0.29	0.542075
yciW	-0.29	0.544473
yheT	-0.29	0.593428
mraY	-0.29	0.61134
yraK	-0.29	0.626581
oppC	-0.29	0.636646
purU	-0.29	0.648302
yejK	-0.29	0.656837
betA	-0.29	0.660814
zapB	-0.29	0.722697
ylaC	-0.29	0.761044
yhjX	-0.29	0.777372
prfH	-0.29	0.793535
recA	-0.29	0.797956
menH	-0.29	0.80002
pyrH	-0.29	0.813966
wecF	-0.29	0.842171
alr	-0.29	0.842505
hipA	-0.29	0.842505
yoeI	-0.28	0.444864
purT	-0.28	0.448981
yejL	-0.28	0.590371
waaZ	-0.28	0.594533
nadE	-0.28	0.595688
fliO	-0.28	0.603991
hdeA	-0.28	0.619771
yaiZ	-0.28	0.65702
yjhD	-0.28	0.680345
murC	-0.28	0.708327
rnc	-0.28	0.715066
lpxB	-0.28	0.759972
prfA	-0.28	0.763881
yggX	-0.28	0.766329
bamD	-0.28	0.793017
tyrV	-0.28	0.796008
cheY	-0.28	0.80002
ryfA	-0.28	0.804007
oppF	-0.28	0.836929
yiiE	-0.28	0.841493
ynjE	-0.28	0.849421
glvC	-0.27	0.382429
gmk	-0.27	0.38736
bamC	-0.27	0.437507
leuE	-0.27	0.494853
flhB	-0.27	0.50944
hemF	-0.27	0.511823
bglA	-0.27	0.544581
trpC	-0.27	0.558239
yfiR	-0.27	0.658791
ygeV	-0.27	0.659695
ybgF	-0.27	0.701711
yqgF	-0.27	0.713623
cyoB	-0.27	0.721079
yahG	-0.27	0.730509
ispG	-0.27	0.741762
ispB	-0.27	0.747232
metL	-0.27	0.853705
dapE	-0.27	0.858849
gldA	-0.26	0.558239
ylbF	-0.26	0.603991
cvrA	-0.26	0.614813
proM	-0.26	0.626581
ppdB	-0.26	0.626581
yjjA	-0.26	0.631081
ppx	-0.26	0.639095
aslB	-0.26	0.651953
rsmA	-0.26	0.661604
pyrC	-0.26	0.669952
cvpA	-0.26	0.72399
frlD	-0.26	0.724519
ribB	-0.26	0.770446
pykF	-0.26	0.786701
lhr	-0.26	0.787827
sppA	-0.26	0.817037
znuA	-0.26	0.834138
mscK	-0.26	0.842505
adhP	-0.26	0.850498
rsmB	-0.26	0.853186
bcr	-0.26	0.861158
metW	-0.26	0.861158
yifE	-0.26	0.861443
yjbM	-0.26	0.861443
serW	-0.25	0.506309
yjtD	-0.25	0.568493
loiP	-0.25	0.577396
cpxA	-0.25	0.645908
panM	-0.25	0.687441
yebW	-0.25	0.695529
fkpA	-0.25	0.737705
fabD	-0.25	0.748667
fabF	-0.25	0.753988
tdcB	-0.25	0.768064
yciO	-0.25	0.782619
ivy	-0.25	0.787458
yjfN	-0.25	0.80873
valU	-0.25	0.837273
yfjK	-0.24	0.516085
ftsK	-0.24	0.594533
cybC	-0.24	0.644878
yphE	-0.24	0.656837
efp	-0.24	0.669998
rsxB	-0.24	0.710024
nikD	-0.24	0.710164
ygaH	-0.24	0.726792
frmR	-0.24	0.751416
mgsA	-0.24	0.771527
atpD	-0.24	0.774057
bamB	-0.24	0.787911
yaaU	-0.24	0.792374
sufE	-0.24	0.798461
hydN	-0.24	0.853924
galU	-0.24	0.86434
ftsQ	-0.24	0.869266
gcvB	-0.24	0.870937
insD14	-0.23	0.500443
aroA	-0.23	0.586674
thiM	-0.23	0.593582
nrdA	-0.23	0.617816
yiiR	-0.23	0.669725
dusA	-0.23	0.682173
helD	-0.23	0.700548
znuB	-0.23	0.730228
yfdS	-0.23	0.740258
ydeS	-0.23	0.740954
ycbV	-0.23	0.741054
glyY	-0.23	0.744917
yjjP	-0.23	0.762469
yeiE	-0.23	0.770855
rarA	-0.23	0.774683
rrlA	-0.23	0.782265
yfhL	-0.23	0.783415
pgsA	-0.23	0.787827
hcr	-0.23	0.787827
ygdG	-0.23	0.792726
ydhJ	-0.23	0.819043
yphD	-0.23	0.835708
cueR	-0.23	0.86434
rpsM	-0.23	0.877999
csiR	-0.23	0.877999
pnp	-0.22	0.681914
ygjV	-0.22	0.691737
yfiH	-0.22	0.692104
ybbW	-0.22	0.728475
yeeZ	-0.22	0.728865
yccJ	-0.22	0.736582
tilS	-0.22	0.757537
yihU	-0.22	0.799832
maeA	-0.22	0.80002
aspA	-0.22	0.813018
priC	-0.22	0.834138
yqgB	-0.22	0.834779
mutT	-0.22	0.861443
yfcS	-0.22	0.866078
leuT	-0.22	0.869266
eutL	-0.21	0.522818
phoQ	-0.21	0.679532
galE	-0.21	0.694881
hlyE	-0.21	0.700359
yrdB	-0.21	0.727968
yahA	-0.21	0.736795
lysW	-0.21	0.746745
uvrB	-0.21	0.752185
slmA	-0.21	0.760386
lptG	-0.21	0.762401
ypjC	-0.21	0.774057
rho	-0.21	0.777013
ydjY	-0.21	0.849421
frlC	-0.21	0.867683
yqhG	-0.21	0.869266
rpsU	-0.21	0.874866
ispH	-0.21	0.880805
yrdF	-0.21	0.889883
yceK	-0.21	0.893885
adiA	-0.2	0.640688
ydiR	-0.2	0.659695
valZ	-0.2	0.669725
treF	-0.2	0.679776
glmU	-0.2	0.704364
exuR	-0.2	0.704364
acpP	-0.2	0.723813
ybbP	-0.2	0.736854
apaG	-0.2	0.741054
insL11	-0.2	0.753752
phnD	-0.2	0.770855
gpt	-0.2	0.788514
ybiP	-0.2	0.792229
ydcC	-0.2	0.792374
ymjC	-0.2	0.797996
pstB	-0.2	0.820207
aceF	-0.2	0.827149
eptB	-0.2	0.835209
yhdW	-0.2	0.836076
tusA	-0.2	0.836351
ispF	-0.2	0.844586
infB	-0.2	0.881821
yoaD	-0.2	0.896905
yfeN	-0.19	0.555893
qorB	-0.19	0.62105
yafN	-0.19	0.640856
yrdD	-0.19	0.67395
ftsZ	-0.19	0.723813
menI	-0.19	0.752788
folB	-0.19	0.759662
xdhD	-0.19	0.766453
sbmA	-0.19	0.768398
cspF	-0.19	0.807773
ccmF	-0.19	0.808795
caiA	-0.19	0.820786
fryC	-0.19	0.83173
alkB	-0.19	0.850769
ascF	-0.19	0.856652
cusC	-0.19	0.861158
rrrD	-0.19	0.8692
yggU	-0.19	0.891487
rrlE	-0.19	0.90233
yiiX	-0.19	0.903109
ydeA	-0.19	0.904971
ybhQ	-0.18	0.679409
aat	-0.18	0.681914
ratB	-0.18	0.716678
norR	-0.18	0.745059
rcsC	-0.18	0.75134
insM	-0.18	0.789701
pepP	-0.18	0.799149
yqjC	-0.18	0.811301
nemA	-0.18	0.819739
adhE	-0.18	0.824554
asmA	-0.18	0.842515
pqiC	-0.18	0.850769
ypfH	-0.18	0.856315
gyrB	-0.18	0.856315
ybgD	-0.18	0.861443
ynaI	-0.18	0.868225
aceE	-0.18	0.869266
borD	-0.18	0.874866
yihG	-0.18	0.897764
rlmI	-0.18	0.901098
psiF	-0.18	0.908668
atpG	-0.18	0.908668
purA	-0.18	0.909167
fdhF	-0.18	0.909632
yfjL	-0.18	0.90978
hda	-0.18	0.912016
yfeA	-0.17	0.658654
tsaC	-0.17	0.663256
yebT	-0.17	0.716678
phoB	-0.17	0.728835
rpoD	-0.17	0.73877
ilvX	-0.17	0.7546
yncG	-0.17	0.757715
yghW	-0.17	0.777359
sdhE	-0.17	0.780409
bacA	-0.17	0.792374
lptE	-0.17	0.804059
pcnB	-0.17	0.828535
casB	-0.17	0.836746
speC	-0.17	0.861443
ydiL	-0.17	0.86434
melR	-0.17	0.885009
tolB	-0.17	0.89885
sapD	-0.17	0.918125
selA	-0.16	0.647014
yggL	-0.16	0.680345
atpF	-0.16	0.694881
rbfA	-0.16	0.694881
tatC	-0.16	0.700548
fdnH	-0.16	0.729613
hypA	-0.16	0.796038
dinG	-0.16	0.80873
elaD	-0.16	0.836929
baeR	-0.16	0.838822
thiL	-0.16	0.848732
yccA	-0.16	0.85864
yfaZ	-0.16	0.861443
rplV	-0.16	0.881821
moaB	-0.16	0.885009
mprA	-0.16	0.888848
narQ	-0.16	0.889668
gltB	-0.16	0.918176
tag	-0.16	0.918941
dcuB	-0.16	0.924257
ydgA	-0.15	0.774057
rrfH	-0.15	0.785507
ybaA	-0.15	0.787827
bamA	-0.15	0.808795
dinF	-0.15	0.838822
yidC	-0.15	0.840098
dacA	-0.15	0.867546
ybfG	-0.15	0.888848
cmoA	-0.15	0.893885
yihQ	-0.15	0.923863
ybhB	-0.15	0.923869
yaiW	-0.15	0.924329
ccmC	-0.15	0.924846
nudF	-0.15	0.926179
ygcU	-0.15	0.926195
cmk	-0.14	0.745777
endA	-0.14	0.838822
iadA	-0.14	0.844586
marB	-0.14	0.861158
ybjO	-0.14	0.86524
yebO	-0.14	0.896977
barA	-0.14	0.908263
rraA	-0.14	0.910428
tyrU	-0.14	0.917054
accC	-0.14	0.917054
murA	-0.14	0.917054
ydcR	-0.14	0.918941
yffQ	-0.14	0.918941
mnmA	-0.14	0.920761
yeaY	-0.14	0.925974
gltX	-0.14	0.930849
ydcF	-0.14	0.932348
nadC	-0.14	0.934498
waaB	-0.13	0.752788
fnr	-0.13	0.752788
glf	-0.13	0.759972
yjeV	-0.13	0.785507
wcaH	-0.13	0.786701
mdtE	-0.13	0.799393
yceG	-0.13	0.801597
ilvG	-0.13	0.843356
yagP	-0.13	0.859287
ychJ	-0.13	0.861158
pepT	-0.13	0.861443
hns	-0.13	0.8706
ybaB	-0.13	0.870937
yfgI	-0.13	0.871038
ygbA	-0.13	0.873288
ygcO	-0.13	0.901438
yqgA	-0.13	0.924514
yabP	-0.13	0.924896
pqiA	-0.13	0.925747
wzb	-0.13	0.93184
insP	-0.13	0.932329
thiQ	-0.13	0.932765
nrfA	-0.13	0.935371
yghS	-0.13	0.938091
ymfA	-0.13	0.938679
polB	-0.12	0.819043
yffR	-0.12	0.822729
gapA	-0.12	0.858158
caiD	-0.12	0.864894
frdA	-0.12	0.869266
mltD	-0.12	0.869266
ycbZ	-0.12	0.874866
rnb	-0.12	0.889618
ydhY	-0.12	0.890778
zapD	-0.12	0.892756
rfbD	-0.12	0.912123
rnpA	-0.12	0.912722
ybcV	-0.12	0.91398
spy	-0.12	0.91398
murJ	-0.12	0.924602
yciV	-0.12	0.926267
rrfB	-0.12	0.935371
cueO	-0.12	0.935371
rpoA	-0.12	0.938369
waaP	-0.11	0.819904
rfbC	-0.11	0.838137
rlmF	-0.11	0.838885
tonB	-0.11	0.861158
viaA	-0.11	0.861334
ymdE	-0.11	0.86434
ydeR	-0.11	0.869266
ygaC	-0.11	0.875469
tdcE	-0.11	0.882252
mepM	-0.11	0.883669
yeaP	-0.11	0.892756
pgaA	-0.11	0.897108
flgN	-0.11	0.906208
rsmG	-0.11	0.90971
yjeN	-0.11	0.911759
tgt	-0.11	0.912016
rlmL	-0.11	0.921531
adk	-0.11	0.923863
ybcY	-0.11	0.923863
pfkA	-0.11	0.925677
yliE	-0.11	0.925784
fis	-0.11	0.926179
ihfA	-0.11	0.935229
chaA	-0.11	0.939421
iscA	-0.11	0.944711
isrC	-0.11	0.945431
tolR	-0.1	0.838824
rpe	-0.1	0.848191
pgpC	-0.1	0.85993
ackA	-0.1	0.870505
yigG	-0.1	0.876723
rrsA	-0.1	0.885009
aroE	-0.1	0.888848
yeiH	-0.1	0.889618
oxc	-0.1	0.894305
tfaP	-0.1	0.897108
pflB	-0.1	0.917054
yejO	-0.1	0.920929
feoA	-0.1	0.926267
metN	-0.1	0.935229
ydaS	-0.1	0.935853
cbdB	-0.1	0.939957
wcaG	-0.1	0.942077
rrfD	-0.1	0.945151
ycbU	-0.1	0.945363
narG	-0.1	0.948644
nirC	-0.1	0.949661
rffH	-0.1	0.953843
argY	-0.1	0.953979
purH	-0.1	0.953979
ymfJ	-0.09	0.88285
wcaE	-0.09	0.883343
dcd	-0.09	0.885009
pspG	-0.09	0.885009
eno	-0.09	0.901438
nudJ	-0.09	0.919066
ypeB	-0.09	0.921226
rnlB	-0.09	0.923863
narH	-0.09	0.925747
fryA	-0.09	0.935229
rplD	-0.09	0.93847
yjgN	-0.09	0.945151
priA	-0.09	0.947299
focA	-0.09	0.949852
yjcD	-0.09	0.958335
ydcP	-0.09	0.961325
ybfE	-0.09	0.961445
narP	-0.08	0.83113
yfgH	-0.08	0.843356
thrT	-0.08	0.85946
trmA	-0.08	0.861443
talA	-0.08	0.881063
wcaL	-0.08	0.88285
hypB	-0.08	0.888019
narW	-0.08	0.897108
yhgF	-0.08	0.897518
prmC	-0.08	0.907811
ybiA	-0.08	0.917054
tqsA	-0.08	0.920769
srlE	-0.08	0.925747
uup	-0.08	0.932765
rplN	-0.08	0.935371
argO	-0.08	0.938091
rsfS	-0.08	0.93847
hslJ	-0.08	0.939511
ycgV	-0.08	0.943336
yghQ	-0.08	0.949852
rhlE	-0.08	0.958335
acrD	-0.08	0.963918
rrlD	-0.08	0.965836
apbE	-0.08	0.966819
rpsC	-0.07	0.859287
rbsA	-0.07	0.89582
ypeC	-0.07	0.92078
ygbT	-0.07	0.921226
hycE	-0.07	0.921226
pta	-0.07	0.923863
wzxC	-0.07	0.925974
melA	-0.07	0.929894
fixA	-0.07	0.931186
ppdA	-0.07	0.93847
pflA	-0.07	0.938679
ybiT	-0.07	0.942473
ompX	-0.07	0.944467
yahC	-0.07	0.94838
pitA	-0.07	0.956125
rplQ	-0.07	0.959371
napF	-0.07	0.963918
pspC	-0.07	0.969303
yccS	-0.07	0.970226
kdpF	-0.07	0.971101
rpoH	-0.06	0.88285
rrsE	-0.06	0.918125
gsk	-0.06	0.925747
sodB	-0.06	0.930849
serU	-0.06	0.935853
rrlC	-0.06	0.939176
wcaM	-0.06	0.942473
ugd	-0.06	0.942473
rrlH	-0.06	0.945431
yegQ	-0.06	0.949852
wcaC	-0.06	0.949852
srlD	-0.06	0.949933
rplS	-0.06	0.952904
bglF	-0.06	0.961711
ymgI	-0.06	0.962969
narJ	-0.06	0.968489
srlA	-0.06	0.973449
rrlG	-0.06	0.973738
caiB	-0.06	0.978504
fsaA	-0.05	0.925974
frmB	-0.05	0.930171
serV	-0.05	0.933953
yfbP	-0.05	0.954529
ybiJ	-0.05	0.956576
pyrF	-0.05	0.96527
mltF	-0.05	0.971298
nikE	-0.05	0.972457
yfeY	-0.05	0.976521
speA	-0.05	0.977771
yaaX	-0.05	0.980946
wcaI	-0.05	0.983827
pqiB	-0.04	0.939165
metT	-0.04	0.945612
rplM	-0.04	0.947299
ychO	-0.04	0.954164
dtpD	-0.04	0.969536
kdpA	-0.04	0.969536
gntK	-0.04	0.971298
leuW	-0.04	0.971333
wcaF	-0.04	0.972457
fecD	-0.04	0.973955
pheP	-0.04	0.981531
copA	-0.04	0.984085
ibsA	-0.04	0.9875
mzrA	-0.03	0.935371
feoB	-0.03	0.945431
ccmB	-0.03	0.963918
fecC	-0.03	0.963918
[truncated: 2,428 more rows]
[truncated: 1 more columns]
